# Supplementary material for: Gambogic Acid Induces Pyroptosis of Colorectal Cancer Cells through the GSDME-Dependent Pathway and Elicits an Antitumor Immune Response
Source: Cancers (Basel). 2022 Nov 9;14(22):5505. doi: 10.3390/cancers14225505 (PMC9688471; doi:10.3390/cancers14225505)
Supplement: Supplementary file 1 [file cancers-14-05505-s001.zip]

Archive with 1 entries (1 files):
- cancers-1949117-supplementary.pdf
